# Supplementary material for: Infection Dynamics and Genomic Mutations of Hepatitis E Virus in Naturally Infected Pigs on a Farrow-to-Finish Farm in Japan: A Survey from 2012 to 2021
Source: Viruses. 2023 Jul 7;15(7):1516. doi: 10.3390/v15071516 (PMC10385168; doi:10.3390/v15071516)
Supplement: Supplementary file 1 [file viruses-15-01516-s001.zip]

Archive with 1 entries (1 files):
- viruses-2493915-supplementary.pdf
